# Supplementary material for: Inactivation of the tight junction gene CLDN11 by aberrant hypermethylation modulates tubulins polymerization and promotes cell migration in nasopharyngeal carcinoma
Source: J Exp Clin Cancer Res. 2018 May 10;37:102. doi: 10.1186/s13046-018-0754-y (PMC5946489; doi:10.1186/s13046-018-0754-y)
Supplement: Supplementary file 8 — Identified peptide sequence of TUBA1b, TUBB3 and CLDN11-3flag by LC-MS/MS. (XLSX 19 kb) [file 13046_2018_754_MOESM8_ESM.xlsx]

## Sheet: CLDN11 &TUBBs
Biological sample name	MS/MS sample name	Protein name	Protein accession numbers	Database sources	Protein molecular weight (Da)	Protein identification probability	Exclusive unique peptide count	Exclusive unique spectrum count	Total spectrum count	Percentage of total spectra	Percentage sequence coverage	Peptide sequence	Previous amino acid	Next amino acid	Best Peptide identification probability	Best Mascot Ion score	Best Mascot Identity score	Best Mascot Delta Ion score	Number of identified +1H spectra	Number of identified +2H spectra	Number of identified +3H spectra	Number of identified +4H spectra	Number of enzymatic termini	Calculated +1H Peptide Mass (AMU)	Median Retention Time	Total Precursor Intensity	Total TIC	Peptide start index	Peptide stop index	Star Category	Assigned	Other Proteins
L1-1~L1-30	Mudpit_File Name: 20141114-WCC-L1-1.RAW (F145965)	Tubulin alpha-1B chain OS=Homo sapiens GN=TUBA1B PE=1 SV=1	TBA1B_HUMAN	swissprot_human-2013-07-29.fasta	50151.7	1	25	45	771	0.00393	0.692	AFVHWYVGEGMEEGEFSEAR	R	E	0.997	37.3	25	37.3	0	3	6	0	2	2346.01			1985560	403	422	Empty	TRUE	TBA4A_HUMAN,TBA1C_HUMAN,TBA1A_HUMAN
L1-1~L1-30	Mudpit_File Name: 20141114-WCC-L1-1.RAW (F145965)	Tubulin alpha-1B chain OS=Homo sapiens GN=TUBA1B PE=1 SV=1	TBA1B_HUMAN	swissprot_human-2013-07-29.fasta	50151.7	1	25	45	771	0.00393	0.692	AVCMLSNTTAIAEAWAR	R	L	0.997	105	25	97.5	0	2	6	0	2	1880.9			567291	374	390	Empty	TRUE	TBA4A_HUMAN,TBA1A_HUMAN
L1-1~L1-30	Mudpit_File Name: 20141114-WCC-L1-1.RAW (F145965)	Tubulin alpha-1B chain OS=Homo sapiens GN=TUBA1B PE=1 SV=1	TBA1B_HUMAN	swissprot_human-2013-07-29.fasta	50151.7	1	25	45	771	0.00393	0.692	AVFVDLEPTVIDEVR	R	T	0.997	112	25	110	0	62	25	0	2	1701.91			14035600	65	79	Empty	TRUE	TBA1C_HUMAN,TBA1A_HUMAN
L1-1~L1-30	Mudpit_File Name: 20141114-WCC-L1-1.RAW (F145965)	Tubulin alpha-1B chain OS=Homo sapiens GN=TUBA1B PE=1 SV=1	TBA1B_HUMAN	swissprot_human-2013-07-29.fasta	50151.7	1	25	45	771	0.00393	0.692	AYHEQLSVAEITNACFEPANQMVK	K	C	0.997	75.5	25	75.5	0	1	12	0	2	2766.29			1399800	281	304	Empty	TRUE	TBA4A_HUMAN,TBA1A_HUMAN
L1-1~L1-30	Mudpit_File Name: 20141114-WCC-L1-1.RAW (F145965)	Tubulin alpha-1B chain OS=Homo sapiens GN=TUBA1B PE=1 SV=1	TBA1B_HUMAN	swissprot_human-2013-07-29.fasta	50151.7	1	25	45	771	0.00393	0.692	DVNAAIATIK	K	T	0.997	88	25	68.4	0	36	0	0	2	1015.58			4687770	327	336	Empty	TRUE	TBA1C_HUMAN,TBA1A_HUMAN
L1-1~L1-30	Mudpit_File Name: 20141114-WCC-L1-1.RAW (F145965)	Tubulin alpha-1B chain OS=Homo sapiens GN=TUBA1B PE=1 SV=1	TBA1B_HUMAN	swissprot_human-2013-07-29.fasta	50151.7	1	25	45	771	0.00393	0.692	EDAANNYAR	K	G	0.997	56.9	25	53.2	0	2	0	0	2	1023.45			19009.7	97	105	Empty	TRUE	TBA4A_HUMAN,TBA1C_HUMAN,TBA1A_HUMAN
L1-1~L1-30	Mudpit_File Name: 20141114-WCC-L1-1.RAW (F145965)	Tubulin alpha-1B chain OS=Homo sapiens GN=TUBA1B PE=1 SV=1	TBA1B_HUMAN	swissprot_human-2013-07-29.fasta	50151.7	1	25	45	771	0.00393	0.692	EDMAALEK	R	D	0.99	57.3	25	42.2	0	12	0	0	2	906.424			421766	423	430	Empty	TRUE	TBA4A_HUMAN,TBA1C_HUMAN,TBA1A_HUMAN
L1-1~L1-30	Mudpit_File Name: 20141114-WCC-L1-1.RAW (F145965)	Tubulin alpha-1B chain OS=Homo sapiens GN=TUBA1B PE=1 SV=1	TBA1B_HUMAN	swissprot_human-2013-07-29.fasta	50151.7	1	25	45	771	0.00393	0.692	EIIDLVLDR	K	I	0.997	79.8	25	73.1	0	63	0	0	2	1085.62			22065000	113	121	Empty	TRUE	TBA1C_HUMAN,TBA1A_HUMAN
L1-1~L1-30	Mudpit_File Name: 20141114-WCC-L1-1.RAW (F145965)	Tubulin alpha-1B chain OS=Homo sapiens GN=TUBA1B PE=1 SV=1	TBA1B_HUMAN	swissprot_human-2013-07-29.fasta	50151.7	1	25	45	771	0.00393	0.692	FDGALNVDLTEFQTNLVPYPR	R	I	0.997	125	25	125	0	33	16	0	2	2409.21			2071420	244	264	Empty	TRUE	TBA4A_HUMAN,TBA1C_HUMAN,TBA1A_HUMAN
L1-1~L1-30	Mudpit_File Name: 20141114-WCC-L1-1.RAW (F145965)	Tubulin alpha-1B chain OS=Homo sapiens GN=TUBA1B PE=1 SV=1	TBA1B_HUMAN	swissprot_human-2013-07-29.fasta	50151.7	1	25	45	771	0.00393	0.692	GHYTIGKEIIDLVLDR	R	I	0.997	59.5	25	59.5	0	0	1	0	2	1842.01			26177	106	121	Empty	TRUE	TBA1C_HUMAN,TBA1A_HUMAN
L1-1~L1-30	Mudpit_File Name: 20141114-WCC-L1-1.RAW (F145965)	Tubulin alpha-1B chain OS=Homo sapiens GN=TUBA1B PE=1 SV=1	TBA1B_HUMAN	swissprot_human-2013-07-29.fasta	50151.7	1	25	45	771	0.00393	0.692	IHFPLATYAPVISAEK	R	A	0.997	88.1	25	81.6	0	32	33	0	2	1756.96			5214250	265	280	Empty	TRUE	TBA4A_HUMAN,TBA1C_HUMAN,TBA1A_HUMAN
L1-1~L1-30	Mudpit_File Name: 20141114-WCC-L1-1.RAW (F145965)	Tubulin alpha-1B chain OS=Homo sapiens GN=TUBA1B PE=1 SV=1	TBA1B_HUMAN	swissprot_human-2013-07-29.fasta	50151.7	1	25	45	771	0.00393	0.692	KLADQCTGLQGFLVFHSFGGGTGSGFTSLLMER	R	L	0.997	62.1	25	62.1	0	0	1	0	2	3534.71			74471.1	124	156	Empty	TRUE	TBA1C_HUMAN,TBA1A_HUMAN
L1-1~L1-30	Mudpit_File Name: 20141114-WCC-L1-1.RAW (F145965)	Tubulin alpha-1B chain OS=Homo sapiens GN=TUBA1B PE=1 SV=1	TBA1B_HUMAN	swissprot_human-2013-07-29.fasta	50151.7	1	25	45	771	0.00393	0.692	LADQCTGLQGFLVFHSFGGGTGSGFTSLLMER	K	L	0.997	90.4	25	90.4	0	0	12	0	2	3406.62			908374	125	156	Empty	TRUE	TBA1C_HUMAN,TBA1A_HUMAN
L1-1~L1-30	Mudpit_File Name: 20141114-WCC-L1-1.RAW (F145965)	Tubulin alpha-1B chain OS=Homo sapiens GN=TUBA1B PE=1 SV=1	TBA1B_HUMAN	swissprot_human-2013-07-29.fasta	50151.7	1	25	45	771	0.00393	0.692	LDHKFDLMYAK	R	R	0.997	41.4	25	24.1	0	13	21	0	2	1380.7			7748360	391	401	Empty	TRUE	TBA4A_HUMAN,TBA1C_HUMAN,TBA1A_HUMAN
L1-1~L1-30	Mudpit_File Name: 20141114-WCC-L1-1.RAW (F145965)	Tubulin alpha-1B chain OS=Homo sapiens GN=TUBA1B PE=1 SV=1	TBA1B_HUMAN	swissprot_human-2013-07-29.fasta	50151.7	1	25	45	771	0.00393	0.692	LISQIVSSITASLR	R	F	0.997	106	25	106	0	64	20	0	2	1487.88			12416000	230	243	Empty	TRUE	TBA4A_HUMAN,TBA1C_HUMAN
L1-1~L1-30	Mudpit_File Name: 20141114-WCC-L1-1.RAW (F145965)	Tubulin alpha-1B chain OS=Homo sapiens GN=TUBA1B PE=1 SV=1	TBA1B_HUMAN	swissprot_human-2013-07-29.fasta	50151.7	1	25	45	771	0.00393	0.692	LSVDYGKK	R	S	0.99	46.6	25	36.1	0	19	0	0	2	909.504			843566	157	164	Empty	TRUE	TBA4A_HUMAN,TBA1C_HUMAN,TBA1A_HUMAN
L1-1~L1-30	Mudpit_File Name: 20141114-WCC-L1-1.RAW (F145965)	Tubulin alpha-1B chain OS=Homo sapiens GN=TUBA1B PE=1 SV=1	TBA1B_HUMAN	swissprot_human-2013-07-29.fasta	50151.7	1	25	45	771	0.00393	0.692	NLDIERPTYTNLNR	R	L	0.997	42.8	25	37.2	0	40	22	0	2	1718.88			28664200	216	229	Empty	TRUE	TBA4A_HUMAN,TBA1C_HUMAN,TBA1A_HUMAN
L1-1~L1-30	Mudpit_File Name: 20141114-WCC-L1-1.RAW (F145965)	Tubulin alpha-1B chain OS=Homo sapiens GN=TUBA1B PE=1 SV=1	TBA1B_HUMAN	swissprot_human-2013-07-29.fasta	50151.7	1	25	45	771	0.00393	0.692	QLFHPEQLITGK	R	E	0.997	40.7	25	0	0	15	16	0	2	1410.77			28842000	85	96	Empty	TRUE	TBA4A_HUMAN,TBA1C_HUMAN,TBA1A_HUMAN
L1-1~L1-30	Mudpit_File Name: 20141114-WCC-L1-1.RAW (F145965)	Tubulin alpha-1B chain OS=Homo sapiens GN=TUBA1B PE=1 SV=1	TBA1B_HUMAN	swissprot_human-2013-07-29.fasta	50151.7	1	25	45	771	0.00393	0.692	QLFHPEQLITGKEDAANNYAR	R	G	0.997	64.1	25	64.1	0	0	10	0	2	2415.21			2043800	85	105	Empty	TRUE	TBA4A_HUMAN,TBA1C_HUMAN,TBA1A_HUMAN
L1-1~L1-30	Mudpit_File Name: 20141114-WCC-L1-1.RAW (F145965)	Tubulin alpha-1B chain OS=Homo sapiens GN=TUBA1B PE=1 SV=1	TBA1B_HUMAN	swissprot_human-2013-07-29.fasta	50151.7	1	25	45	771	0.00393	0.692	RNLDIERPTYTNLNR	R	L	0.997	47.9	25	38.7	0	2	7	0	2	1874.98			2835130	215	229	Empty	TRUE	TBA4A_HUMAN,TBA1C_HUMAN,TBA1A_HUMAN
L1-1~L1-30	Mudpit_File Name: 20141114-WCC-L1-1.RAW (F145965)	Tubulin alpha-1B chain OS=Homo sapiens GN=TUBA1B PE=1 SV=1	TBA1B_HUMAN	swissprot_human-2013-07-29.fasta	50151.7	1	25	45	771	0.00393	0.692	SIQFVDWCPTGFK	R	V	0.997	85.8	25	82.9	0	21	0	0	2	1584.75			1037960	340	352	Empty	TRUE	TBA4A_HUMAN
L1-1~L1-30	Mudpit_File Name: 20141114-WCC-L1-1.RAW (F145965)	Tubulin alpha-1B chain OS=Homo sapiens GN=TUBA1B PE=1 SV=1	TBA1B_HUMAN	swissprot_human-2013-07-29.fasta	50151.7	1	25	45	771	0.00393	0.692	TIGGGDDSFNTFFSETGAGK	K	H	0.997	131	25	131	0	55	3	0	2	2007.89			7298020	41	60	Empty	TRUE	TBA1C_HUMAN,TBA1A_HUMAN
L1-1~L1-30	Mudpit_File Name: 20141114-WCC-L1-1.RAW (F145965)	Tubulin alpha-1B chain OS=Homo sapiens GN=TUBA1B PE=1 SV=1	TBA1B_HUMAN	swissprot_human-2013-07-29.fasta	50151.7	1	25	45	771	0.00393	0.692	VGINYQPPTVVPGGDLAK	K	V	0.997	72.6	25	72.6	0	56	0	0	2	1824.99			4097120	353	370	Empty	TRUE	TBA4A_HUMAN,TBA1C_HUMAN,TBA1A_HUMAN
L1-1~L1-30	Mudpit_File Name: 20141114-WCC-L1-1.RAW (F145965)	Tubulin alpha-1B chain OS=Homo sapiens GN=TUBA1B PE=1 SV=1	TBA1B_HUMAN	swissprot_human-2013-07-29.fasta	50151.7	1	25	45	771	0.00393	0.692	VGINYQPPTVVPGGDLAKVQR	K	A	0.984	19.1	25	18.1	0	0	1	0	2	2208.21			235578	353	373	Empty	TRUE	TBA4A_HUMAN,TBA1C_HUMAN,TBA1A_HUMAN
L1-1~L1-30	Mudpit_File Name: 20141114-WCC-L1-1.RAW (F145965)	Tubulin alpha-1B chain OS=Homo sapiens GN=TUBA1B PE=1 SV=1	TBA1B_HUMAN	swissprot_human-2013-07-29.fasta	50151.7	1	25	45	771	0.00393	0.692	YMACCLLYR	K	G	0.997	46.9	25	45.8	0	28	0	0	2	1265.55			9127010	312	320	Empty	TRUE	TBA4A_HUMAN,TBA1C_HUMAN,TBA1A_HUMAN
L2-1~L2-30	File Name: 20150108-WCC-L2-1.RAW (F145968)	Tubulin beta-3 chain OS=Homo sapiens GN=TUBB3 PE=1 SV=2	TBB3_HUMAN	swissprot_human-2013-07-29.fasta	50432.7	1	2	3	12	6.42e-05	0.318	AILVDLEPGTMDSVR	R	S	0.997	89.3	25	87.5	0	26	0	0	2	1631.83			313441	63	77	Empty	FALSE	TBB5_HUMAN,TBB2A_HUMAN,TBB2B_HUMAN
L2-1~L2-30	File Name: 20150108-WCC-L2-1.RAW (F145968)	Tubulin beta-3 chain OS=Homo sapiens GN=TUBB3 PE=1 SV=2	TBB3_HUMAN	swissprot_human-2013-07-29.fasta	50432.7	1	2	3	12	6.42e-05	0.318	ALTVPELTQQMFDAK	R	N	0.997	74.6	25	19.5	0	6	0	0	2	1707.86			47158.4	283	297	Empty	FALSE	TBB4B_HUMAN,TBB4A_HUMAN
L2-1~L2-30	File Name: 20150108-WCC-L2-1.RAW (F145968)	Tubulin beta-3 chain OS=Homo sapiens GN=TUBB3 PE=1 SV=2	TBB3_HUMAN	swissprot_human-2013-07-29.fasta	50432.7	1	2	3	12	6.42e-05	0.318	EIVHIQAGQCGNQIGAK	R	F	0.997	55.2	25	0	0	3	0	0	2	1822.92			14347.2	3	19	Empty	FALSE	TBB4B_HUMAN,TBB4A_HUMAN,TBB5_HUMAN,TBB2A_HUMAN,TBB2B_HUMAN
L2-1~L2-30	File Name: 20150108-WCC-L2-1.RAW (F145968)	Tubulin beta-3 chain OS=Homo sapiens GN=TUBB3 PE=1 SV=2	TBB3_HUMAN	swissprot_human-2013-07-29.fasta	50432.7	1	2	3	12	6.42e-05	0.318	FPGQLNADLR	R	K	0.997	61.6	25	48.8	0	12	0	0	2	1130.6			84107.2	242	251	Empty	FALSE	TBB4B_HUMAN,TBB4A_HUMAN,TBB5_HUMAN,TBB2A_HUMAN,TBB6_HUMAN,TBB2B_HUMAN
L2-1~L2-30	File Name: 20150108-WCC-L2-1.RAW (F145968)	Tubulin beta-3 chain OS=Homo sapiens GN=TUBB3 PE=1 SV=2	TBB3_HUMAN	swissprot_human-2013-07-29.fasta	50432.7	1	2	3	12	6.42e-05	0.318	FPGQLNADLRK	R	L	0.987	29.8	25	16.4	0	1	0	0	2	1258.69			4860.8	242	252	Empty	FALSE	TBB4B_HUMAN,TBB4A_HUMAN,TBB5_HUMAN,TBB2A_HUMAN,TBB6_HUMAN,TBB2B_HUMAN
L2-1~L2-30	File Name: 20150108-WCC-L2-1.RAW (F145968)	Tubulin beta-3 chain OS=Homo sapiens GN=TUBB3 PE=1 SV=2	TBB3_HUMAN	swissprot_human-2013-07-29.fasta	50432.7	1	2	3	12	6.42e-05	0.318	GHYTEGAELVDSVLDVVR	K	K	0.997	127	25	123	0	17	13	0	2	1958.98			607553	104	121	Empty	FALSE	TBB4B_HUMAN,TBB5_HUMAN,TBB2A_HUMAN,TBB2B_HUMAN
L2-1~L2-30	File Name: 20150108-WCC-L2-1.RAW (F145968)	Tubulin beta-3 chain OS=Homo sapiens GN=TUBB3 PE=1 SV=2	TBB3_HUMAN	swissprot_human-2013-07-29.fasta	50432.7	1	2	3	12	6.42e-05	0.318	GHYTEGAELVDSVLDVVRK	K	E	0.997	34.9	25	34.8	0	0	2	0	2	2087.08			18472.6	104	122	Empty	FALSE	TBB4B_HUMAN,TBB5_HUMAN,TBB2A_HUMAN,TBB2B_HUMAN
L2-1~L2-30	File Name: 20150108-WCC-L2-1.RAW (F145968)	Tubulin beta-3 chain OS=Homo sapiens GN=TUBB3 PE=1 SV=2	TBB3_HUMAN	swissprot_human-2013-07-29.fasta	50432.7	1	2	3	12	6.42e-05	0.318	IMNTFSVVPSPK	R	V	0.997	88.5	25	77.8	0	23	0	0	2	1319.7			241208	163	174	Empty	FALSE	TBB4B_HUMAN,TBB4A_HUMAN,TBB5_HUMAN
L2-1~L2-30	File Name: 20150108-WCC-L2-1.RAW (F145968)	Tubulin beta-3 chain OS=Homo sapiens GN=TUBB3 PE=1 SV=2	TBB3_HUMAN	swissprot_human-2013-07-29.fasta	50432.7	1	2	3	12	6.42e-05	0.318	ISEQFTAMFR	R	R	0.997	74.2	25	74.2	0	8	0	0	2	1245.59			266843	381	390	Empty	FALSE	TBB4B_HUMAN,TBB4A_HUMAN,TBB5_HUMAN,TBB2A_HUMAN,TBB2B_HUMAN
L2-1~L2-30	File Name: 20150108-WCC-L2-1.RAW (F145968)	Tubulin beta-3 chain OS=Homo sapiens GN=TUBB3 PE=1 SV=2	TBB3_HUMAN	swissprot_human-2013-07-29.fasta	50432.7	1	2	3	12	6.42e-05	0.318	KLAVNMVPFPR	R	L	0.997	45.8	25	43.7	0	1	0	0	2	1287.72			7949.5	252	262	Empty	FALSE	TBB4B_HUMAN,TBB4A_HUMAN,TBB5_HUMAN,TBB2A_HUMAN,TBB6_HUMAN,TBB2B_HUMAN
L2-1~L2-30	File Name: 20150108-WCC-L2-1.RAW (F145968)	Tubulin beta-3 chain OS=Homo sapiens GN=TUBB3 PE=1 SV=2	TBB3_HUMAN	swissprot_human-2013-07-29.fasta	50432.7	1	2	3	12	6.42e-05	0.318	LAVNMVPFPR	K	L	0.997	73.6	25	64.5	0	20	0	0	2	1143.63			257765	253	262	Empty	FALSE	TBB4B_HUMAN,TBB4A_HUMAN,TBB5_HUMAN,TBB2A_HUMAN,TBB6_HUMAN,TBB2B_HUMAN
L2-1~L2-30	File Name: 20150108-WCC-L2-1.RAW (F145968)	Tubulin beta-3 chain OS=Homo sapiens GN=TUBB3 PE=1 SV=2	TBB3_HUMAN	swissprot_human-2013-07-29.fasta	50432.7	1	2	3	12	6.42e-05	0.318	MREIVHIQAGQCGNQIGAK	-	F	0.997	48.9	25	0	0	0	2	0	2	2126.06			12859.5	1	19	Empty	FALSE	TBB4B_HUMAN,TBB4A_HUMAN,TBB5_HUMAN,TBB2A_HUMAN,TBB2B_HUMAN
L2-1~L2-30	File Name: 20150108-WCC-L2-1.RAW (F145968)	Tubulin beta-3 chain OS=Homo sapiens GN=TUBB3 PE=1 SV=2	TBB3_HUMAN	swissprot_human-2013-07-29.fasta	50432.7	1	2	3	12	6.42e-05	0.318	MSSTFIGNSTAIQELFK	K	R	0.997	69.9	25	1.19	0	11	0	0	2	1873.94			67540.1	363	379	Empty	TRUE
L2-1~L2-30	File Name: 20150108-WCC-L2-1.RAW (F145968)	Tubulin beta-3 chain OS=Homo sapiens GN=TUBB3 PE=1 SV=2	TBB3_HUMAN	swissprot_human-2013-07-29.fasta	50432.7	1	2	3	12	6.42e-05	0.318	MSSTFIGNSTAIQELFKR	K	I	0.997	43.5	25	0	0	1	0	0	2	2030.04			7626.15	363	380	Empty	TRUE
L2-1~L2-30	File Name: 20150108-WCC-L2-1.RAW (F145968)	Tubulin beta-3 chain OS=Homo sapiens GN=TUBB3 PE=1 SV=2	TBB3_HUMAN	swissprot_human-2013-07-29.fasta	50432.7	1	2	3	12	6.42e-05	0.318	NSSYFVEWIPNNVK	K	V	0.997	42.2	25	31.2	0	4	0	0	2	1696.83			43673.6	337	350	Empty	FALSE	TBB4B_HUMAN,TBB4A_HUMAN,TBB5_HUMAN,TBB2A_HUMAN,TBB6_HUMAN,TBB2B_HUMAN
L2-1~L2-30	File Name: 20150108-WCC-L2-1.RAW (F145968)	Claudin-11 OS=Homo sapiens GN=CLDN11 PE=1 SV=2	CLD11_HUMAN	swissprot_human-2013-07-29.fasta	21993	1	4	7	90	0.000482	0.159	FYYTAGSSSPTHAK	R	S	0.997	61	25	58.2	0	26	28	0	2	1516.71			7706360	190	203	Empty	TRUE
L2-1~L2-30	File Name: 20150108-WCC-L2-1.RAW (F145968)	Claudin-11 OS=Homo sapiens GN=CLDN11 PE=1 SV=2	CLD11_HUMAN	swissprot_human-2013-07-29.fasta	21993	1	4	7	90	0.000482	0.159	KLDELGSK	R	G	0.99	53	25	31.9	0	2	0	0	2	889.499			497963	43	50	Empty	TRUE
L2-1~L2-30	File Name: 20150108-WCC-L2-1.RAW (F145968)	Claudin-11 OS=Homo sapiens GN=CLDN11 PE=1 SV=2	CLD11_HUMAN	swissprot_human-2013-07-29.fasta	21993	1	4	7	90	0.000482	0.159	MGQEPGVAK	R	Y	0.997	64.7	25	57	0	28	0	0	2	916.456			7307220	108	116	Empty	TRUE
L2-1~L2-30	File Name: 20150108-WCC-L2-1.RAW (F145968)	Claudin-11 OS=Homo sapiens GN=CLDN11 PE=1 SV=2	CLD11_HUMAN	swissprot_human-2013-07-29.fasta	21993	1	4	7	90	0.000482	0.159	MGQEPGVAKYR	R	R	0.997	39.8	25	32.7	0	4	2	0	2	1251.62			279139	108	118	Empty	TRUE
L1-odd+L2-even	Mudpit_File Name: 20141114-WCC-L1-1.RAW (F145969)	Claudin-11 OS=Homo sapiens GN=CLDN11 PE=1 SV=2	CLD11_HUMAN	swissprot_human-2013-07-29.fasta	21993	1	4	8	117	0.000603	0.159	FYYTAGSSSPTHAK	R	S	0.997	61	25	58.2	0	43	37	0	2	1516.71			26973500	190	203	Empty	TRUE
L1-odd+L2-even	Mudpit_File Name: 20141114-WCC-L1-1.RAW (F145969)	Claudin-11 OS=Homo sapiens GN=CLDN11 PE=1 SV=2	CLD11_HUMAN	swissprot_human-2013-07-29.fasta	21993	1	4	8	117	0.000603	0.159	KLDELGSK	R	G	0.99	54.2	25	34.7	0	2	0	0	2	889.499			324120	43	50	Empty	TRUE
L1-odd+L2-even	Mudpit_File Name: 20141114-WCC-L1-1.RAW (F145969)	Claudin-11 OS=Homo sapiens GN=CLDN11 PE=1 SV=2	CLD11_HUMAN	swissprot_human-2013-07-29.fasta	21993	1	4	8	117	0.000603	0.159	MGQEPGVAK	R	Y	0.997	64.7	25	57	0	25	0	0	2	916.456			844243	108	116	Empty	TRUE
L1-odd+L2-even	Mudpit_File Name: 20141114-WCC-L1-1.RAW (F145969)	Claudin-11 OS=Homo sapiens GN=CLDN11 PE=1 SV=2	CLD11_HUMAN	swissprot_human-2013-07-29.fasta	21993	1	4	8	117	0.000603	0.159	MGQEPGVAKYR	R	R	0.997	57.9	25	52.8	0	6	4	0	2	1251.62			785739	108	118	Empty	TRUE
L1-even+L2-odd	Mudpit_File Name: 20150108-WCC-L2-1.RAW (F145971)	Claudin-11 OS=Homo sapiens GN=CLDN11 PE=1 SV=2	CLD11_HUMAN	swissprot_human-2013-07-29.fasta	21993	1	4	8	122	0.000647	0.159	FYYTAGSSSPTHAK	R	S	0.997	58.4	25	56.6	0	46	42	0	2	1516.71			15614600	190	203	Empty	TRUE
L1-even+L2-odd	Mudpit_File Name: 20150108-WCC-L2-1.RAW (F145971)	Claudin-11 OS=Homo sapiens GN=CLDN11 PE=1 SV=2	CLD11_HUMAN	swissprot_human-2013-07-29.fasta	21993	1	4	8	122	0.000647	0.159	KLDELGSK	R	G	0.99	59.2	25	42.8	0	4	0	0	2	889.499			744638	43	50	Empty	TRUE
L1-even+L2-odd	Mudpit_File Name: 20150108-WCC-L2-1.RAW (F145971)	Claudin-11 OS=Homo sapiens GN=CLDN11 PE=1 SV=2	CLD11_HUMAN	swissprot_human-2013-07-29.fasta	21993	1	4	8	122	0.000647	0.159	MGQEPGVAK	R	Y	0.997	66	25	56.2	0	19	0	0	2	916.456			7026120	108	116	Empty	TRUE
L1-even+L2-odd	Mudpit_File Name: 20150108-WCC-L2-1.RAW (F145971)	Claudin-11 OS=Homo sapiens GN=CLDN11 PE=1 SV=2	CLD11_HUMAN	swissprot_human-2013-07-29.fasta	21993	1	4	8	122	0.000647	0.159	MGQEPGVAKYR	R	R	0.997	39.8	25	32.7	0	6	5	0	2	1251.62			502974	108	118	Empty	TRUE
L1-1~L1-30	Mudpit_File Name: 20141114-WCC-L1-1.RAW (F145965)	Claudin-11 OS=Homo sapiens GN=CLDN11 PE=1 SV=2	CLD11_HUMAN	swissprot_human-2013-07-29.fasta	21993	1	4	8	148	0.000755	0.159	FYYTAGSSSPTHAK	R	S	0.997	58.3	25	56.3	0	63	51	0	2	1516.71			34963500	190	203	Empty	TRUE
L1-1~L1-30	Mudpit_File Name: 20141114-WCC-L1-1.RAW (F145965)	Claudin-11 OS=Homo sapiens GN=CLDN11 PE=1 SV=2	CLD11_HUMAN	swissprot_human-2013-07-29.fasta	21993	1	4	8	148	0.000755	0.159	KLDELGSK	R	G	0.99	59.2	25	42.8	0	4	0	0	2	889.499			570794	43	50	Empty	TRUE
L1-1~L1-30	Mudpit_File Name: 20141114-WCC-L1-1.RAW (F145965)	Claudin-11 OS=Homo sapiens GN=CLDN11 PE=1 SV=2	CLD11_HUMAN	swissprot_human-2013-07-29.fasta	21993	1	4	8	148	0.000755	0.159	MGQEPGVAK	R	Y	0.997	63.9	25	54.2	0	15	0	0	2	916.456			546686	108	116	Empty	TRUE
L1-1~L1-30	Mudpit_File Name: 20141114-WCC-L1-1.RAW (F145965)	Claudin-11 OS=Homo sapiens GN=CLDN11 PE=1 SV=2	CLD11_HUMAN	swissprot_human-2013-07-29.fasta	21993	1	4	8	148	0.000755	0.159	MGQEPGVAKYR	R	R	0.997	57.9	25	52.8	0	8	7	0	2	1251.62			1009570	108	118	Empty	TRUE
